# Supplementary material for: Asymmetry in personal space and distance regulation during one-on-one situations in ball sports
Source: Front Sports Act Living. 2026 Apr 13;8:1815068. doi: 10.3389/fspor.2026.1815068 (PMC13111469; doi:10.3389/fspor.2026.1815068)
Supplement: Supplementary file 1 [file Table1.xlsx]

## Sheet: experiment1 offense
0.5m	1m	1.5m	2m	2.5m	3m	3.5m	4m	4.5m	5m
9	8	6	5	5	4	3	1	1	1
10	9	5	4	4	3	3	3	2	2
10	8	6	5	4	4	3	2	2	1
10	8	8	6	4	4	3	2	2	2
9	7	8	5	3	2	2	1	1	1
10	9	7	6	5	4	2	2	1	1
8	7	6	3	2	2	2	1	1	1
10	9	7	6	3	5	2	2	1	1
10	8	7	6	5	4	3	1	1	1
10	8	6	5	4	2	1	1	1	1
9	7	4	5	3	2	1	1	1	1
9	8	6	5	4	2	2	2	1	1
10	9	8	4	2	3	1	1	1	1
10	8	5	3	3	2	1	1	1	1
7	6	3	2	2	1	1	1	1	1
9	8	6	3	2	1	1	1	1	1
10	7	6	4	5	4	2	3	1	1
10	10	7	3	4	4	2	1	1	1

## Sheet: experiment1 defense
0.5m	1m	1.5m	2m	2.5m	3m	3.5m	4m	4.5m	5m
2	6	7	7	3	4	3	1	1	1
2	2	6	7	6	5	5	3	2	1
3	9	5	3	5	3	2	2	1	1
2	4	4	5	8	7	7	3	3	1
1	2	2	8	8	8	6	3	3	1
1	2	9	8	7	4	3	2	3	2
1	4	6	6	3	6	5	6	2	2
1	6	7	7	7	4	2	4	2	2
2	3	4	6	4	5	6	6	4	5
3	3	5	4	6	4	5	5	5	5
1	1	2	3	5	5	4	5	5	5
1	3	4	4	3	6	6	7	8	8
1	2	6	4	4	5	7	6	8	8
1	3	5	4	5	5	5	5	8	8
2	5	3	7	7	7	7	8	8	8
1	1	3	3	4	5	7	8	8	9
1	2	4	5	6	7	8	8	10	10
1	1	2	2	6	5	6	7	7	8

## Sheet: experiment2 ANOVA
offense_equal	offense_superior	defense_equal	defense_superior
284	380	524	432
280	280	284	356
232	424	320	608
148	240	440	256
196	352	248	244
140	52	236	220
44	52	196	184
416	588	224	404
52	48	228	236
324	516	224	368
260	396	348	228
140	324	144	312
344	668	676	236
56	140	24	204
152	152	48	52
344	436	340	232
236	332	336	236
160	256	176	256
52	140	188	188
60	140	624	520
152	248	352	156
104	196	672	668
324	416	416	588
60	188	372	420
144	244	348	144
132	220	128	128
248	344	244	152
60	192	240	164
56	56	240	244
216	264	468	376
140	224	228	220
236	328	136	320
136	236	152	248
100	200	472	388
52	120	220	240
148	352	348	252
64	248	440	240
92	160	408	248
236	328	316	312
204	232	180	164
180	324	272	344
240	440	340	236
148	152	136	52
240	140	192	312
100	328	232	308
248	340	432	332
376	664	228	100
120	196	236	144
188	256	324	448
48	52	140	212
140	236	340	152
104	252	244	112
140	176	40	140
196	368	276	180
196	196	100	196
336	400	324	232
104	104	108	104
152	248	352	148
152	248	240	340
232	324	512	324
232	296	336	244
144	228	596	284
36	108	452	268
372	272	560	368
116	164	252	208
136	244	352	120
192	240	388	424
332	324	328	224
56	248	412	156
104	180	212	220
160	240	536	344
60	96	332	212
160	452	240	432
324	376	508	328
196	204	296	384
600	704	616	708
48	148	240	240
232	428	428	320
284	416	228	312
152	156	196	392
140	204	572	336
248	352	344	148
648	480	676	220
60	148	244	152
124	64	240	148
212	336	52	132
156	220	400	212
216	412	444	328
156	244	148	236
440	708	432	488
232	44	504	232
292	392	388	388
232	304	336	232
152	220	344	252
168	256	464	312
68	60	148	60
104	104	104	108
60	152	344	344
152	148	60	244
148	244	100	56
40	104	200	144
196	228	104	256
164	168	252	160
60	112	152	156
104	160	64	240
144	340	344	244
260	380	268	188
352	236	432	244
60	56	56	92
48	40	52	48
156	248	244	344
128	228	228	192
228	328	44	128
196	260	392	424
660	272	276	308
280	224	324	220
64	64	248	348
308	352	352	204
146	204	114	196
